# Supplementary material for: Extrahepatic Malignancies Are the Leading Cause of Death in Patients with Chronic Hepatitis B without Cirrhosis: A Large Population-Based Cohort Study
Source: Cancers (Basel). 2024 Feb 7;16(4):711. doi: 10.3390/cancers16040711 (PMC10886555; doi:10.3390/cancers16040711)
Supplement: Supplementary file 1 [file cancers-16-00711-s001.zip]

Archive with 1 entries (1 files):
- cancers-2845552-supplementary.pdf
